# Supplementary material for: On the Aggregation of Apolipoprotein A-I
Source: Int J Mol Sci. 2022 Aug 7;23(15):8780. doi: 10.3390/ijms23158780 (PMC9369196; doi:10.3390/ijms23158780)
Supplement: Supplementary file 1 [file ijms-23-08780-s001.zip]

Archive with 1 entries (1 files):
- ijms-1825447-supplementary.pdf
